# Supplementary material for: Hepatic transcript profiling in beef cattle: Effects of feeding endophyte-infected tall fescue seeds
Source: PLoS One. 2024 Jul 26;19(7):e0306431. doi: 10.1371/journal.pone.0306431 (PMC11280227; doi:10.1371/journal.pone.0306431)
Supplement: S2 Table — (XLSX) [file pone.0306431.s002.xlsx]

## Sheet: Hay
Fescue Toxicity Study 2020 - Offspring
Day	Month-Year	Pen 4	Pen 5	Pen 6	Pen 7	Pen 8	Observations		Animals'	Pen		Reference
3	2020-06-20		1	1	.	.	Start using 1st load of bales		Treatment	#		Pen 4 had 4 E+ animals
4	2020-06-20		5	5	.	.			E+	4		Pen 5 had 10 E- animals
5	2020-06-20		8	9	9	6			E+	4		Pen 6 had 5 E+ and 4 E- animals
6	2020-06-20		9	6	5	6			E+	4		Pen 7 had 9 E+ animals
7	2020-06-20		7	5	5	3			E+	4		Pen 8 had 10 E+ animals
8	2020-06-20		2	2	1	3			E-	5
9	2020-06-20		9	10	10	9			E-	5
10	2020-06-20		2	.	.	.			E-	5
11	2020-06-20	2	2	.	.	2	Last group of animals arrived (n = 4)		E-	5
12	2020-06-20	.	1	1	.	.	Clean Pens 8,7,6,5		E-	5
13	2020-06-20	.	4	4	4	4			E-	5
14	2020-06-20	1	3	3	3	3	Start using 2nd load of bales		E-	5
15	2020-06-20	2	5	4	4	4			E-	5
16	2020-06-20	.	2	1	1	2	Start Trial		E-	5
17	2020-06-20	.	3	1	1	2			E-	5
18	2020-06-20	1	3	2	2	2			E-	6
19	2020-06-20	1	3	3	3	3			E-	6
20	2020-06-20	.	1	1	1	1			E+	6
21	2020-06-20	2	4	3	3	4			E+	6
22	2020-06-20	.	2	2	2	.			E+	6
23	2020-06-20	1	3	3	3	2			E+	6
24	2020-06-20	1	3	2	2	3			E+	6
25	2020-06-20	1	3	3	2	3			E-	6
26	2020-06-20	1	4	3	3	4			E-	6
27	2020-06-20	0.5	3.5	2.5	2.5	2			E+	7
28	2020-06-20	.	3	1	1	2			E+	7
29a	2020-06-20	.	2	2	2	2	2nd load of bales end		E+	7
29b	2020-07-20	.	1	1	1	1	3rd load of bales start		E+	7
30	2020-06-20	.	2	2	.	1			E+	7
1	2020-07-20	1	5	4	2	4	Clean Pens		E+	7
2	2020-07-20	1	3	2.5	2.5	3.5			E+	7
3	2020-07-20	0.5	3	2.5	2.5	3.5			E+	7
4	2020-07-20	0.5	3.5	2	2	4			E+	7
5	2020-07-20	1	6	2.5	2.5	4			E+	8
6	2020-07-20	.	2	2	2	2			E+	8
7	2020-07-20	1	5	5	4	3			E+	8
8	2020-07-20	1	5	4	3	3			E+	8
9	2020-07-20	1	4	2	.	2			E+	8
10	2020-07-20	1.5	2.5	3	2	3			E+	8
11	2020-07-20	1	4	2.5	2.5	4			E+	8
12	2020-07-20	.	6	6	6	6			E+	8
13	2020-07-20	.	5	.	.	2			E+	8
14	2020-07-20	.	4	2	.	.	4th load of hay		E+	8
15	2020-07-20	1	3	4	3	4
16	2020-07-20	0.5	4.5	4	1	3	5th load of hay
17	2020-07-20	.	2	2	3	1	End of the project
18	2020-07-20	1	2	1	2	2
19	2020-07-20	1	3	3	2	3
20	2020-07-20	1	3	3	2	3
21	2020-07-20	1	4	3	1	3
22	2020-07-20	1	4	3	1	3	Calves left
Total sq hay Adaptation		5	58	50	41	40
Total lbs Hay Adaptation		125	1450	1250	1025	1000
Total lbs Hay/hd Adaptation		31.25	145	138.889	113.889	100
Total lbs/hd/day Hay Adaptation		2.40385	11.1538	10.6838	8.76068	7.69231
Total sq hay Trial		19.5	110	82.5	67.5	86
Total lbs Hay Trial		677.5	3890	2882.5	2327.5	3070
Total lbs Hay/hd Trial		169.375	389	320.278	258.611	307
Total lbs/hd/day Hay Trial		5.64583	12.9667	10.6759	8.62037	10.2333
Treatment		E+	E-	E+ and E-	E+	E+
Fescue Study 2020 - Calves Dr. Moisá
Pen
1
2
3
4
5
6
7
8
9
10
11
12
Pen
1
2
3
4
5
6
7
8
9
10
11
12

## Sheet: Supplement
Fescue Toxicity Study 2020 - Offspring
Day	Turn	Month	Pen 4	Pen 5	Pen 6	Pen 7	Pen 8	Observation
3	Mor	2020-06-20						Animals Arrival
3	Aft	2020-06-20						Beginning of Adaptation Period
4	Mor	2020-06-20
4	Aft	2020-06-20
5	Mor	2020-06-20
5	Aft	2020-06-20
6	Mor	2020-06-20
6	Aft	2020-06-20
7	Mor	2020-06-20		1.75	1.75	1.75	1.75	Calan Gates Training Period
7	Aft	2020-06-20		1.75	1.75	1.75	1.75
8	Mor	2020-06-20		1.75	1.75	1.75	1.75
8	Aft	2020-06-20		1.75	1.75	1.75	1.75
9	Mor	2020-06-20		1.75	1.75	1.75	1.75
9	Aft	2020-06-20		1.75	1.75	1.75	1.75
10	Mor	2020-06-20		1.75	1.75	1.75	1.75
10	Aft	2020-06-20		1.75	1.75	1.75	1.75
11	Mor	2020-06-20		1.75	1.75	1.75	1.75
11	Aft	2020-06-20		1.75	1.75	1.75	1.75
12	Mor	2020-06-20		1.75	1.75	1.75	1.75
12	Aft	2020-06-20		1.75	1.75	1.75	1.75
13	Mor	2020-06-20		1.75	1.75	1.75	1.75
13	Aft	2020-06-20		1.75	1.75	1.75	1.75
14	Mor	2020-06-20		1.75	1.75	1.75	1.75
14	Aft	2020-06-20		1.75	1.75	1.75	1.75
15	Mor	2020-06-20		1.75	1.75	1.75	1.75
15	Aft	2020-06-20		1.75	1.75	1.75	1.75
16	Mor	2020-06-20		.	.	.	.	Start of the project
16	Aft	2020-06-20		3	3	3	3
17	Mor	2020-06-20		3	3	3	3
17	Aft	2020-06-20		3	3	3	3
18	Mor	2020-06-20		3.5	3.5	3.5	3.5
18	Aft	2020-06-20		3.5	3.5	3.5	3.5
19	Mor	2020-06-20		3.5	3.5	3.5	3.5
19	Aft	2020-06-20		3.5	3.5	3.5	3.5
20	Mor	2020-06-20		3.5	3.5	3.5	3.5
20	Aft	2020-06-20		3.5	3.5	3.5	3.5
21	Mor	2020-06-20		3.5	3.5	3.5	3.5
21	Aft	2020-06-20		3.5	3.5	3.5	3.5
22	Mor	2020-06-20		3.5	3.5	3.5	3.5
22	Aft	2020-06-20		3.5	3.5	3.5	3.5
23	Mor	2020-06-20		3.5	3.5	3.5	3.5
23	Aft	2020-06-20		3.5	3.5	3.5	3.5
24	Mor	2020-06-20		3.5	3.5	3.5	3.5
24	Aft	2020-06-20		3.5	3.5	3.5	3.5
25	Mor	2020-06-20		3.5	3.5	3.5	3.5
25	Aft	2020-06-20		3.5	3.5	3.5	3.5
26	Mor	2020-06-20		3.5	3.5	3.5	3.5
26	Aft	2020-06-20		3.5	3.5	3.5	3.5
27	Mor	2020-06-20		3.5	3.5	3.5	3.5
27	Aft	2020-06-20		3.5	3.5	3.5	3.5
28	Mor	2020-06-20		3.5	3.5	3.5	3.5
28	Aft	2020-06-20		3.5	3.5	3.5	3.5
29	Mor	2020-06-20		3.5	3.5	3.5	3.5
29	Aft	2020-06-20		3.5	3.5	3.5	3.5
30	Mor	2020-06-20		3.5	3.5	3.5	3.5
30	Aft	2020-06-20		3.5	3.5	3.5	3.5
1	Mor	2020-07-20		3.5	3.5	3.5	3.5
1	Aft	2020-07-20		3.5	3.5	3.5	3.5
2	Mor	2020-07-20		3.5	3.5	3.5	3.5
2	Aft	2020-07-20		3.5	3.5	3.5	3.5
3	Mor	2020-07-20		3.5	3.5	3.5	3.5
3	Aft	2020-07-20		3.5	3.5	3.5	3.5
4	Mor	2020-07-20		3.5	3.5	3.5	3.5
4	Aft	2020-07-20		3.5	3.5	3.5	3.5
5	Mor	2020-07-20		3	3	3	3
5	Aft	2020-07-20		4.5	4.5	4.5	4.5
6	Mor	2020-07-20		3.75	3.75	3.75	3.75
6	Aft	2020-07-20		3	3	3	3
7	Mor	2020-07-20		3.75	3.75	3.75	3.75
7	Aft	2020-07-20		3.75	3.75	3.75	3.75
8	Mor	2020-07-20		4	4	4	4
8	Aft	2020-07-20		4	4	4	4
9	Mor	2020-07-20		4	4	4	4
9	Aft	2020-07-20		4	4	4	4
10	Mor	2020-07-20		4	4	4	4
10	Aft	2020-07-20		4	4	4	4
11	Mor	2020-07-20		4	4	4	4
11	Aft	2020-07-20		4	4	4	4
12	Mor	2020-07-20		4	4	4	4
12	Aft	2020-07-20		4	4	4	4
13	Mor	2020-07-20		4	4	4	4
13	Aft	2020-07-20		4	4	4	4
14	Mor	2020-07-20		4	4	4	4
14	Aft	2020-07-20		4	4	4	4
15	Mor	2020-07-20		4	4	4	4
15	Aft	2020-07-20		4	4	4	4
16	Mor	2020-07-20		4	4	4	4
16	Aft	2020-07-20		4	4	4	4
17	Mor	2020-07-20		4	4	4	4
17	Aft	2020-07-20		4	4	4	4	End of the study
Average				3.64683	3.64683	3.64683	3.64683
Total lb/head/day				7.29365	7.29365	7.29365	7.29365
18	Mor	2020-07-20
18	Aft	2020-07-20
19	Mor	2020-07-20
19	Aft	2020-07-20
20	Mor	2020-07-20
20	Aft	2020-07-20
21	Mor	2020-07-20
21	Aft	2020-07-20
22	Mor	2020-07-20
22	Aft	2020-07-20
23	Mor	2020-07-20
23	Aft	2020-07-20
24	Mor	2020-07-20
24	Aft	2020-07-20
25	Mor	2020-07-20
25	Aft	2020-07-20
26	Mor	2020-07-20
26	Aft	2020-07-20
27	Mor	2020-07-20
27	Aft	2020-07-20
28	Mor	2020-07-20
28	Aft	2020-07-20
