# Supplementary material for: Hepatic transcript profiling in beef cattle: Effects of feeding endophyte-infected tall fescue seeds
Source: PLoS One. 2024 Jul 26;19(7):e0306431. doi: 10.1371/journal.pone.0306431 (PMC11280227; doi:10.1371/journal.pone.0306431)
Supplement: S6 Table — (XLSX) [file pone.0306431.s006.xlsx]

## Sheet: Table S6
Category	Term	Count	%	PValue	Genes	List Total	Pop Hits	Pop Total	Fold Enrichment	Bonferroni	Benjamini	FDR
GOTERM_BP_DIRECT	GO:0051603~proteolysis involved in cellular protein catabolic process	5	2.47525	0.000716852	514237, 510524, 505054, 510967, 281281	163	35	13824	12.1157	0.393363	0.499646	0.499646
GOTERM_BP_DIRECT	GO:0070125~mitochondrial translational elongation	6	2.9703	0.00233015	504320, 532203, 510058, 515465, 515990, 510127	163	79	13824	6.44125	0.803287	0.541371	0.541371
GOTERM_BP_DIRECT	GO:0070124~mitochondrial translational initiation	6	2.9703	0.00233015	504320, 532203, 510058, 515465, 515990, 510127	163	79	13824	6.44125	0.803287	0.541371	0.541371
GOTERM_BP_DIRECT	GO:0006412~translation	7	3.46535	0.0158555	506229, 615470, 532203, 507168, 515990, 506297, 326588	163	172	13824	3.45156	0.999985	1	1
GOTERM_BP_DIRECT	GO:0034976~response to endoplasmic reticulum stress	4	1.9802	0.0165936	515894, 613927, 783760, 511603	163	46	13824	7.37477	0.999991	1	1
GOTERM_BP_DIRECT	GO:0006915~apoptotic process	7	3.46535	0.0330586	282846, 282217, 504320, 506622, 510524, 282419, 326588	163	204	13824	2.91014	1	1	1
GOTERM_BP_DIRECT	GO:0070988~demethylation	2	0.990099	0.0347484	513433, 505060	163	3	13824	56.5399	1	1	1
GOTERM_BP_DIRECT	GO:0042776~mitochondrial ATP synthesis coupled proton transport	2	0.990099	0.0347484	287012, 510324	163	3	13824	56.5399	1	1	1
GOTERM_BP_DIRECT	GO:0048286~lung alveolus development	3	1.48515	0.0450707	539467, 280712, 532645	163	29	13824	8.77343	1	1	1
GOTERM_BP_DIRECT	GO:0050852~T cell receptor signaling pathway	3	1.48515	0.0663477	506769, 539556, 510324	163	36	13824	7.06748	1	1	1
GOTERM_BP_DIRECT	GO:0055114~oxidation-reduction process	8	3.9604	0.0785449	327717, 513433, 281210, 514745, 281409, 327665, 281152, 505060	163	316	13824	2.14708	1	1	1
GOTERM_BP_DIRECT	GO:0032874~positive regulation of stress-activated MAPK cascade	2	0.990099	0.0792196	526028, 509977	163	7	13824	24.2314	1	1	1
GOTERM_BP_DIRECT	GO:0006869~lipid transport	3	1.48515	0.0797216	512242, 618041, 538903	163	40	13824	6.36074	1	1	1
GOTERM_BP_DIRECT	GO:0000398~mRNA splicing, via spliceosome	4	1.9802	0.0822543	574400, 781016, 536093, 768060	163	87	13824	3.8993	1	1	1
GOTERM_BP_DIRECT	GO:0010890~positive regulation of sequestering of triglyceride	2	0.990099	0.0900155	510040, 618041	163	8	13824	21.2025	1	1	1
