# Supplementary material for: Hepatic transcript profiling in beef cattle: Effects of feeding endophyte-infected tall fescue seeds
Source: PLoS One. 2024 Jul 26;19(7):e0306431. doi: 10.1371/journal.pone.0306431 (PMC11280227; doi:10.1371/journal.pone.0306431)
Supplement: S7 Table — (XLSX) [file pone.0306431.s007.xlsx]

## Sheet: Table S7
Category	Term	Count	%	PValue	Genes	List Total	Pop Hits	Pop Total	Fold Enrichment	Bonferroni	Benjamini	FDR
GOTERM_CC_DIRECT	GO:0005743~mitochondrial inner membrane	12	5.94059	0.000429588	281810, 615470, 444878, 504320, 532203, 510058, 515465, 510324, 515990, 510127, 767977, 326588	173	292	15461	3.67274	0.0799782	0.08334	0.08334
GOTERM_CC_DIRECT	GO:0005762~mitochondrial large ribosomal subunit	5	2.47525	0.00141928	532203, 510058, 515465, 515990, 510127	173	44	15461	10.1557	0.240835	0.13767	0.13767
GOTERM_CC_DIRECT	GO:0070062~extracellular exosome	37	18.3168	0.00783421	516259, 514237, 614262, 538625, 617435, 523847, 281409, 509968, 281427, 282217, 444878, 789634, 613927, 507168, 100336913, 507188, 510524, 506297, 510803, 512242, 404134, 509977, 539882, 616317, 506229, 100295973, 532645, 508404, 282326, 505830, 508566, 506001, 281210, 505054, 281152, 281370, 326588	173	2162	15461	1.52946	0.782558	0.383582	0.383582
GOTERM_CC_DIRECT	GO:0005783~endoplasmic reticulum	13	6.43564	0.00972938	515894, 515124, 785345, 281409, 522515, 281427, 282846, 532645, 613927, 507210, 514745, 505060, 511603	173	497	15461	2.33764	0.849943	0.383582	0.383582
GOTERM_CC_DIRECT	GO:0022627~cytosolic small ribosomal subunit	4	1.9802	0.00988613	506229, 511844, 506297, 326588	173	40	15461	8.93699	0.854482	0.383582	0.383582
GOTERM_CC_DIRECT	GO:0005874~microtubule	6	2.9703	0.0281987	100295973, 504244, 508404, 524648, 353245, 616317	173	153	15461	3.5047	0.996109	0.86521	0.86521
GOTERM_CC_DIRECT	GO:0005689~U12-type spliceosomal complex	3	1.48515	0.0312189	574400, 513526, 768060	173	25	15461	10.7244	0.997873	0.86521	0.86521
GOTERM_CC_DIRECT	GO:0005739~mitochondrion	17	8.41584	0.038599	513552, 282290, 515465, 513433, 281427, 767983, 282846, 506359, 444878, 504320, 532203, 768048, 514759, 506001, 510127, 281152, 281370	173	887	15461	1.71284	0.999518	0.936026	0.936026
GOTERM_CC_DIRECT	GO:0030176~integral component of endoplasmic reticulum membrane	4	1.9802	0.0494193	510040, 509745, 540371, 514745	173	74	15461	4.83081	0.999946	1	1
GOTERM_CC_DIRECT	GO:0005789~endoplasmic reticulum membrane	9	4.45545	0.0516342	539356, 509745, 540520, 515894, 538998, 509977, 538903, 521987, 505060	173	365	15461	2.20364	0.999966	1	1
GOTERM_CC_DIRECT	GO:0031090~organelle membrane	3	1.48515	0.0666488	539356, 767917, 505060	173	38	15461	7.05552	0.999998	1	1
GOTERM_CC_DIRECT	GO:0005764~lysosome	5	2.47525	0.0725877	280712, 507188, 510524, 510967, 281281	173	141	15461	3.16915	1	1	1
GOTERM_CC_DIRECT	GO:0008250~oligosaccharyltransferase complex	2	0.990099	0.095805	507939, 534231	173	9	15461	19.86	1	1	1
GOTERM_CC_DIRECT	GO:0005747~mitochondrial respiratory chain complex I	3	1.48515	0.0961494	282290, 327717, 327665	173	47	15461	5.70446	1	1	1
