# Supplementary material for: Hepatic transcript profiling in beef cattle: Effects of feeding endophyte-infected tall fescue seeds
Source: PLoS One. 2024 Jul 26;19(7):e0306431. doi: 10.1371/journal.pone.0306431 (PMC11280227; doi:10.1371/journal.pone.0306431)
Supplement: S8 Table — (XLSX) [file pone.0306431.s008.xlsx]

## Sheet: Table S8
Category	Term	Count	%	PValue	Genes	List Total	Pop Hits	Pop Total	Fold Enrichment	Bonferroni	Benjamini	FDR
GOTERM_MF_DIRECT	GO:0003735~structural constituent of ribosome	10	4.9505	0.000528369	506229, 615470, 504320, 532203, 510058, 507168, 515990, 510127, 506297, 326588	144	212	13095	4.2895	0.117729	0.125223	0.125223
GOTERM_MF_DIRECT	GO:0044822~poly(A) RNA binding	20	9.90099	0.00196006	327717, 515001, 510058, 615189, 536093, 515990, 507939, 508877, 526536, 504320, 507369, 508115, 514759, 504581, 507168, 513878, 506297, 528167, 281152, 515517	144	840	13095	2.16518	0.371858	0.232267	0.232267
GOTERM_MF_DIRECT	GO:0005525~GTP binding	11	5.44554	0.00457086	615408, 100295973, 504244, 507369, 100125415, 515124, 521987, 528288, 539882, 540161, 510988	144	345	13095	2.89946	0.662361	0.361098	0.361098
GOTERM_MF_DIRECT	GO:0003924~GTPase activity	6	2.9703	0.0420251	100295973, 504244, 507369, 515124, 521987, 539882	144	174	13095	3.13578	0.999962	1	1
GOTERM_MF_DIRECT	GO:0019843~rRNA binding	3	1.48515	0.0474491	506229, 507168, 515990	144	32	13095	8.52539	0.99999	1	1
GOTERM_MF_DIRECT	GO:0005070~SH3/SH2 adaptor activity	2	0.990099	0.0534294	506769, 613356	144	5	13095	36.375	0.999998	1	1
GOTERM_MF_DIRECT	GO:0004197~cysteine-type endopeptidase activity	3	1.48515	0.064485	510524, 510967, 281281	144	38	13095	7.17928	1	1	1
GOTERM_MF_DIRECT	GO:0004579~dolichyl-diphosphooligosaccharide-protein glycotransferase activity	2	0.990099	0.0841161	507939, 534231	144	8	13095	22.7344	1	1	1
GOTERM_MF_DIRECT	GO:0005319~lipid transporter activity	2	0.990099	0.0841161	618041, 505830	144	8	13095	22.7344	1	1	1
GOTERM_MF_DIRECT	GO:0017134~fibroblast growth factor binding	2	0.990099	0.0941239	353245, 514925	144	9	13095	20.2083	1	1	1
