# Supplementary material for: Hepatic transcript profiling in beef cattle: Effects of feeding endophyte-infected tall fescue seeds
Source: PLoS One. 2024 Jul 26;19(7):e0306431. doi: 10.1371/journal.pone.0306431 (PMC11280227; doi:10.1371/journal.pone.0306431)
Supplement: S9 Table — (XLSX) [file pone.0306431.s009.xlsx]

## Sheet: Table S9
entrezgene	ensembl_gene_id	external_gene_name	log2FC	pvalue	KEGGpathID	KEGG Pathway Name
100336913	ENSBTAG00000005653	ABCB4	1.21324	0.00156738	path:bta02010	ABC transporters
520925	ENSBTAG00000008936	ABCC2	0.972099	0.00337121	path:bta02010	ABC transporters
282419	ENSBTAG00000012341	CSNK2A1	1.06587	0.000804678	path:bta04520	Adherens junction
408016	ENSBTAG00000015874	CASP3	1.20704	0.00268898	path:bta04933	AGE-RAGE signaling pathway in diabetic complications
281152	ENSBTAG00000015980	FASN	-3.23104	0.0013899	path:bta04936	Alcoholic liver disease
408016	ENSBTAG00000015874	CASP3	1.20704	0.00268898	path:bta04936	Alcoholic liver disease
509968	ENSBTAG00000011193	C1QC	1.34521	0.000951284	path:bta04936	Alcoholic liver disease
512242	ENSBTAG00000016864	LBP	1.57835	0.00105084	path:bta04936	Alcoholic liver disease
617435	ENSBTAG00000011196	C1QB	1.32687	0.000761299	path:bta04936	Alcoholic liver disease
404125	ENSBTAG00000017360	HDAC3	1.09865	0.00179422	path:bta05034	Alcoholism
506802	ENSBTAG00000015248	PLA2G16	0.998935	0.000730284	path:bta00592	alpha-Linolenic acid metabolism
100295973	ENSBTAG00000048485	TUBB2A	1.53285	5.92e-05	path:bta05010	Alzheimer disease
282290	ENSBTAG00000004871	NDUFV2	1.13707	0.00251189	path:bta05010	Alzheimer disease
282419	ENSBTAG00000012341	CSNK2A1	1.06587	0.000804678	path:bta05010	Alzheimer disease
287012	ENSBTAG00000053107	COX5B	1.12625	0.000590362	path:bta05010	Alzheimer disease
327665	ENSBTAG00000005907	NDUFB6	0.997677	0.00262896	path:bta05010	Alzheimer disease
327717	ENSBTAG00000021491	NDUFV3	1.40515	0.000201535	path:bta05010	Alzheimer disease
408016	ENSBTAG00000015874	CASP3	1.20704	0.00268898	path:bta05010	Alzheimer disease
444878	ENSBTAG00000017267	COX5A	1.12098	0.000326417	path:bta05010	Alzheimer disease
504244	ENSBTAG00000039992	TUBA1C	1.13853	0.00104207	path:bta05010	Alzheimer disease
514237	ENSBTAG00000007685	PSMB1	0.926142	0.00268196	path:bta05010	Alzheimer disease
538625	ENSBTAG00000015112	PSMD6	0.916933	0.00212337	path:bta05010	Alzheimer disease
539882	ENSBTAG00000012244	TUBA1B	1.01576	0.0018099	path:bta05010	Alzheimer disease
408016	ENSBTAG00000015874	CASP3	1.20704	0.00268898	path:bta05146	Amoebiasis
281152	ENSBTAG00000015980	FASN	-3.23104	0.0013899	path:bta04152	AMPK signaling pathway
100295973	ENSBTAG00000048485	TUBB2A	1.53285	5.92e-05	path:bta05014	Amyotrophic lateral sclerosis
281210	ENSBTAG00000043553	GPX3	2.06702	0.00111786	path:bta05014	Amyotrophic lateral sclerosis
282290	ENSBTAG00000004871	NDUFV2	1.13707	0.00251189	path:bta05014	Amyotrophic lateral sclerosis
287012	ENSBTAG00000053107	COX5B	1.12625	0.000590362	path:bta05014	Amyotrophic lateral sclerosis
327665	ENSBTAG00000005907	NDUFB6	0.997677	0.00262896	path:bta05014	Amyotrophic lateral sclerosis
327717	ENSBTAG00000021491	NDUFV3	1.40515	0.000201535	path:bta05014	Amyotrophic lateral sclerosis
408016	ENSBTAG00000015874	CASP3	1.20704	0.00268898	path:bta05014	Amyotrophic lateral sclerosis
444878	ENSBTAG00000017267	COX5A	1.12098	0.000326417	path:bta05014	Amyotrophic lateral sclerosis
504244	ENSBTAG00000039992	TUBA1C	1.13853	0.00104207	path:bta05014	Amyotrophic lateral sclerosis
513080	ENSBTAG00000010934	RAE1	0.959189	0.00214423	path:bta05014	Amyotrophic lateral sclerosis
514237	ENSBTAG00000007685	PSMB1	0.926142	0.00268196	path:bta05014	Amyotrophic lateral sclerosis
538625	ENSBTAG00000015112	PSMD6	0.916933	0.00212337	path:bta05014	Amyotrophic lateral sclerosis
538903	ENSBTAG00000015804	SIGMAR1	-1.19928	0.00320507	path:bta05014	Amyotrophic lateral sclerosis
539882	ENSBTAG00000012244	TUBA1B	1.01576	0.0018099	path:bta05014	Amyotrophic lateral sclerosis
540982	ENSBTAG00000030566	GLE1	1.13091	0.00272947	path:bta05014	Amyotrophic lateral sclerosis
520925	ENSBTAG00000008936	ABCC2	0.972099	0.00337121	path:bta01523	Antifolate resistance
281281	ENSBTAG00000046979	LGMN	1.21142	0.00122068	path:bta04612	Antigen processing and presentation
508633	ENSBTAG00000008956	CD8B	1.87515	0.00247825	path:bta04612	Antigen processing and presentation
510967	ENSBTAG00000020773	CTSW	1.76276	9.83e-05	path:bta04210	Apoptosis
510524	ENSBTAG00000010992	CTSH	1.23789	0.00133864	path:bta04210	Apoptosis
408016	ENSBTAG00000015874	CASP3	1.20704	0.00268898	path:bta04210	Apoptosis
504244	ENSBTAG00000039992	TUBA1C	1.13853	0.00104207	path:bta04210	Apoptosis
539882	ENSBTAG00000012244	TUBA1B	1.01576	0.0018099	path:bta04210	Apoptosis
408016	ENSBTAG00000015874	CASP3	1.20704	0.00268898	path:bta04215	Apoptosis - multiple species
281210	ENSBTAG00000043553	GPX3	2.06702	0.00111786	path:bta00590	Arachidonic acid metabolism
506802	ENSBTAG00000015248	PLA2G16	0.998935	0.000730284	path:bta00590	Arachidonic acid metabolism
506001	ENSBTAG00000012721	HOGA1	-1.45092	0.00353708	path:bta00330	Arginine and proline metabolism
514759	ENSBTAG00000011832	ALDH18A1	1.25206	0.000401791	path:bta00330	Arginine and proline metabolism
526028	ENSBTAG00000021920	SEMA4C	-2.96822	0.00333024	path:bta04360	Axon guidance
281810	ENSBTAG00000015038	HADHA	1.51678	1.5e-05	path:bta00410	beta-Alanine metabolism
100336913	ENSBTAG00000005653	ABCB4	1.21324	0.00156738	path:bta04976	Bile secretion
520925	ENSBTAG00000008936	ABCC2	0.972099	0.00337121	path:bta04976	Bile secretion
514759	ENSBTAG00000011832	ALDH18A1	1.25206	0.000401791	path:bta01230	Biosynthesis of amino acids
515614	ENSBTAG00000005364	HMBS	0.996737	0.00225775	path:bta01240	Biosynthesis of cofactors
281810	ENSBTAG00000015038	HADHA	1.51678	1.5e-05	path:bta00650	Butanoate metabolism
539556	ENSBTAG00000000494	PDE4D	-2.73869	0.000912569	path:bta04024	cAMP signaling pathway
287012	ENSBTAG00000053107	COX5B	1.12625	0.000590362	path:bta04260	Cardiac muscle contraction
444878	ENSBTAG00000017267	COX5A	1.12098	0.000326417	path:bta04260	Cardiac muscle contraction
508633	ENSBTAG00000008956	CD8B	1.87515	0.00247825	path:bta04514	Cell adhesion molecules
518880	ENSBTAG00000053583	RBX1	1.63277	5.77e-06	path:bta04110	Cell cycle
780968	ENSBTAG00000052566	ENSBTAG00000052566	1.44696	1.04e-05	path:bta04110	Cell cycle
509968	ENSBTAG00000011193	C1QC	1.34521	0.000951284	path:bta05142	Chagas disease
617435	ENSBTAG00000011196	C1QB	1.32687	0.000761299	path:bta05142	Chagas disease
282290	ENSBTAG00000004871	NDUFV2	1.13707	0.00251189	path:bta05208	Chemical carcinogenesis - reactive oxygen species
287012	ENSBTAG00000053107	COX5B	1.12625	0.000590362	path:bta05208	Chemical carcinogenesis - reactive oxygen species
327665	ENSBTAG00000005907	NDUFB6	0.997677	0.00262896	path:bta05208	Chemical carcinogenesis - reactive oxygen species
327717	ENSBTAG00000021491	NDUFV3	1.40515	0.000201535	path:bta05208	Chemical carcinogenesis - reactive oxygen species
444878	ENSBTAG00000017267	COX5A	1.12098	0.000326417	path:bta05208	Chemical carcinogenesis - reactive oxygen species
506807	ENSBTAG00000015708	CXCR6	1.39742	0.00311188	path:bta04062	Chemokine signaling pathway
518880	ENSBTAG00000053583	RBX1	1.63277	5.77e-06	path:bta04710	Circadian rhythm
780968	ENSBTAG00000052566	ENSBTAG00000052566	1.44696	1.04e-05	path:bta04710	Circadian rhythm
408016	ENSBTAG00000015874	CASP3	1.20704	0.00268898	path:bta05210	Colorectal cancer
509968	ENSBTAG00000011193	C1QC	1.34521	0.000951284	path:bta04610	Complement and coagulation cascades
614262	ENSBTAG00000015769	VSIG4	1.46834	0.00303864	path:bta04610	Complement and coagulation cascades
617435	ENSBTAG00000011196	C1QB	1.32687	0.000761299	path:bta04610	Complement and coagulation cascades
326588	ENSBTAG00000005620	RPS3	1.40397	5.14e-05	path:bta05171	Coronavirus disease - COVID-19
506229	ENSBTAG00000015989	RPS5	1.19993	0.000401361	path:bta05171	Coronavirus disease - COVID-20
506297	ENSBTAG00000021093	RPS16	1.25811	0.000429253	path:bta05171	Coronavirus disease - COVID-21
507168	ENSBTAG00000046394	RPL23A	0.970356	0.00141376	path:bta05171	Coronavirus disease - COVID-22
509968	ENSBTAG00000011193	C1QC	1.34521	0.000951284	path:bta05171	Coronavirus disease - COVID-23
617435	ENSBTAG00000011196	C1QB	1.32687	0.000761299	path:bta05171	Coronavirus disease - COVID-24
282846	ENSBTAG00000020535	PYCARD	1.73677	1.05e-05	path:bta04625	C-type lectin receptor signaling pathway
506807	ENSBTAG00000015708	CXCR6	1.39742	0.00311188	path:bta04060	Cytokine-cytokine receptor interaction
282846	ENSBTAG00000020535	PYCARD	1.73677	1.05e-05	path:bta04623	Cytosolic DNA-sensing pathway
534232	ENSBTAG00000004820	POLR2F	1.2026	0.000276272	path:bta04623	Cytosolic DNA-sensing pathway
282290	ENSBTAG00000004871	NDUFV2	1.13707	0.00251189	path:bta05415	Diabetic cardiomyopathy
287012	ENSBTAG00000053107	COX5B	1.12625	0.000590362	path:bta05415	Diabetic cardiomyopathy
327665	ENSBTAG00000005907	NDUFB6	0.997677	0.00262896	path:bta05415	Diabetic cardiomyopathy
327717	ENSBTAG00000021491	NDUFV3	1.40515	0.000201535	path:bta05415	Diabetic cardiomyopathy
444878	ENSBTAG00000017267	COX5A	1.12098	0.000326417	path:bta05415	Diabetic cardiomyopathy
767977	ENSBTAG00000027879	MPC1	1.41098	0.000694539	path:bta05415	Diabetic cardiomyopathy
539356	ENSBTAG00000016685	FMO4	-1.61197	0.0032118	path:bta00982	Drug metabolism - cytochrome P450
613653	ENSBTAG00000013776	ITPA	0.999824	0.000361219	path:bta00983	Drug metabolism - other enzymes
516259	ENSBTAG00000000421	EEA1	-1.65303	0.00179244	path:bta04144	Endocytosis
523847	ENSBTAG00000013882	CHMP2A	1.25182	0.000365006	path:bta04144	Endocytosis
535992	ENSBTAG00000006162	RAB11FIP5	1.11445	0.00223293	path:bta04144	Endocytosis
408016	ENSBTAG00000015874	CASP3	1.20704	0.00268898	path:bta05169	Epstein-Barr virus infection
538625	ENSBTAG00000015112	PSMD6	0.916933	0.00212337	path:bta05169	Epstein-Barr virus infection
506802	ENSBTAG00000015248	PLA2G16	0.998935	0.000730284	path:bta00565	Ether lipid metabolism
281152	ENSBTAG00000015980	FASN	-3.23104	0.0013899	path:bta00061	Fatty acid biosynthesis
281810	ENSBTAG00000015038	HADHA	1.51678	1.5e-05	path:bta00071	Fatty acid degradation
281810	ENSBTAG00000015038	HADHA	1.51678	1.5e-05	path:bta00062	Fatty acid elongation
281152	ENSBTAG00000015980	FASN	-3.23104	0.0013899	path:bta01212	Fatty acid metabolism
281810	ENSBTAG00000015038	HADHA	1.51678	1.5e-05	path:bta01212	Fatty acid metabolism
514735	ENSBTAG00000021249	LAT	1.3841	0.000761038	path:bta04664	Fc epsilon RI signaling pathway
514735	ENSBTAG00000021249	LAT	1.3841	0.000761038	path:bta04666	Fc gamma R-mediated phagocytosis
281427	ENSBTAG00000048903	PRNP	-1.62141	0.0027059	path:bta04216	Ferroptosis
507188	ENSBTAG00000015254	GLB1	1.03832	0.00182002	path:bta00052	Galactose metabolism
100295973	ENSBTAG00000048485	TUBB2A	1.53285	5.92e-05	path:bta04540	Gap junction
504244	ENSBTAG00000039992	TUBA1C	1.13853	0.00104207	path:bta04540	Gap junction
539882	ENSBTAG00000012244	TUBA1B	1.01576	0.0018099	path:bta04540	Gap junction
281210	ENSBTAG00000043553	GPX3	2.06702	0.00111786	path:bta00480	Glutathione metabolism
506802	ENSBTAG00000015248	PLA2G16	0.998935	0.000730284	path:bta00564	Glycerophospholipid metabolism
507188	ENSBTAG00000015254	GLB1	1.03832	0.00182002	path:bta00531	Glycosaminoglycan degradation
507188	ENSBTAG00000015254	GLB1	1.03832	0.00182002	path:bta00604	Glycosphingolipid biosynthesis - ganglio series
506001	ENSBTAG00000012721	HOGA1	-1.45092	0.00353708	path:bta00630	Glyoxylate and dicarboxylate metabolism
508633	ENSBTAG00000008956	CD8B	1.87515	0.00247825	path:bta04640	Hematopoietic cell lineage
408016	ENSBTAG00000015874	CASP3	1.20704	0.00268898	path:bta05161	Hepatitis B
408016	ENSBTAG00000015874	CASP3	1.20704	0.00268898	path:bta05160	Hepatitis C
408016	ENSBTAG00000015874	CASP3	1.20704	0.00268898	path:bta05168	Herpes simplex virus 1 infection
783760	ENSBTAG00000011414	EIF2B5	1.0125	0.000454993	path:bta05168	Herpes simplex virus 1 infection
784914	ENSBTAG00000013001	ZNF84	-1.65458	0.00330073	path:bta05168	Herpes simplex virus 1 infection
518880	ENSBTAG00000053583	RBX1	1.63277	5.77e-06	path:bta04066	HIF-1 signaling pathway
780968	ENSBTAG00000052566	ENSBTAG00000052566	1.44696	1.04e-05	path:bta04066	HIF-1 signaling pathway
505059	ENSBTAG00000007841	WTIP	-2.45358	0.00259504	path:bta04390	Hippo signaling pathway
505059	ENSBTAG00000007841	WTIP	-2.45358	0.00259504	path:bta04392	Hippo signaling pathway - multiple species
768244	ENSBTAG00000009966	XRCC3	-1.77947	0.00205645	path:bta03440	Homologous recombination
408016	ENSBTAG00000015874	CASP3	1.20704	0.00268898	path:bta05163	Human cytomegalovirus infection
408016	ENSBTAG00000015874	CASP3	1.20704	0.00268898	path:bta05170	Human immunodeficiency virus 1 infection
518880	ENSBTAG00000053583	RBX1	1.63277	5.77e-06	path:bta05170	Human immunodeficiency virus 1 infection
780968	ENSBTAG00000052566	ENSBTAG00000052566	1.44696	1.04e-05	path:bta05170	Human immunodeficiency virus 1 infection
408016	ENSBTAG00000015874	CASP3	1.20704	0.00268898	path:bta05165	Human papillomavirus infection
533251	ENSBTAG00000006656	RANBP1	1.05686	0.00317724	path:bta05166	Human T-cell leukemia virus 1 infection
100295973	ENSBTAG00000048485	TUBB2A	1.53285	5.92e-05	path:bta05016	Huntington disease
281210	ENSBTAG00000043553	GPX3	2.06702	0.00111786	path:bta05016	Huntington disease
282290	ENSBTAG00000004871	NDUFV2	1.13707	0.00251189	path:bta05016	Huntington disease
287012	ENSBTAG00000053107	COX5B	1.12625	0.000590362	path:bta05016	Huntington disease
327665	ENSBTAG00000005907	NDUFB6	0.997677	0.00262896	path:bta05016	Huntington disease
327717	ENSBTAG00000021491	NDUFV3	1.40515	0.000201535	path:bta05016	Huntington disease
408016	ENSBTAG00000015874	CASP3	1.20704	0.00268898	path:bta05016	Huntington disease
444878	ENSBTAG00000017267	COX5A	1.12098	0.000326417	path:bta05016	Huntington disease
504244	ENSBTAG00000039992	TUBA1C	1.13853	0.00104207	path:bta05016	Huntington disease
514237	ENSBTAG00000007685	PSMB1	0.926142	0.00268196	path:bta05016	Huntington disease
534232	ENSBTAG00000004820	POLR2F	1.2026	0.000276272	path:bta05016	Huntington disease
538625	ENSBTAG00000015112	PSMD6	0.916933	0.00212337	path:bta05016	Huntington disease
539882	ENSBTAG00000012244	TUBA1B	1.01576	0.0018099	path:bta05016	Huntington disease
408016	ENSBTAG00000015874	CASP3	1.20704	0.00268898	path:bta04657	IL-17 signaling pathway
282846	ENSBTAG00000020535	PYCARD	1.73677	1.05e-05	path:bta05164	Influenza A
408016	ENSBTAG00000015874	CASP3	1.20704	0.00268898	path:bta05164	Influenza A
513080	ENSBTAG00000010934	RAE1	0.959189	0.00214423	path:bta05164	Influenza A
281152	ENSBTAG00000015980	FASN	-3.23104	0.0013899	path:bta04910	Insulin signaling pathway
281370	ENSBTAG00000017246	UBB	1.1696	0.000661712	path:bta05167	Kaposi sarcoma-associated herpesvirus infection
408016	ENSBTAG00000015874	CASP3	1.20704	0.00268898	path:bta05167	Kaposi sarcoma-associated herpesvirus infection
282846	ENSBTAG00000020535	PYCARD	1.73677	1.05e-05	path:bta05134	Legionellosis
408016	ENSBTAG00000015874	CASP3	1.20704	0.00268898	path:bta05134	Legionellosis
506802	ENSBTAG00000015248	PLA2G16	0.998935	0.000730284	path:bta00591	Linoleic acid metabolism
282846	ENSBTAG00000020535	PYCARD	1.73677	1.05e-05	path:bta05417	Lipid and atherosclerosis
408016	ENSBTAG00000015874	CASP3	1.20704	0.00268898	path:bta05417	Lipid and atherosclerosis
512242	ENSBTAG00000016864	LBP	1.57835	0.00105084	path:bta05417	Lipid and atherosclerosis
281409	ENSBTAG00000002052	PLOD1	-1.04146	0.00352094	path:bta00310	Lysine degradation
281810	ENSBTAG00000015038	HADHA	1.51678	1.5e-05	path:bta00310	Lysine degradation
510967	ENSBTAG00000020773	CTSW	1.76276	9.83e-05	path:bta04142	Lysosome
512078	ENSBTAG00000003614	AP4B1	1.51734	0.000255131	path:bta04142	Lysosome
510524	ENSBTAG00000010992	CTSH	1.23789	0.00133864	path:bta04142	Lysosome
281281	ENSBTAG00000046979	LGMN	1.21142	0.00122068	path:bta04142	Lysosome
507188	ENSBTAG00000015254	GLB1	1.03832	0.00182002	path:bta04142	Lysosome
408016	ENSBTAG00000015874	CASP3	1.20704	0.00268898	path:bta04010	MAPK signaling pathway
616317	ENSBTAG00000013761	STMN1	1.8519	1.35e-05	path:bta04010	MAPK signaling pathway
503584	ENSBTAG00000046470	ONECUT1	-1.74732	0.0017495	path:bta04950	Maturity onset diabetes of the young
282419	ENSBTAG00000012341	CSNK2A1	1.06587	0.000804678	path:bta05162	Measles
408016	ENSBTAG00000015874	CASP3	1.20704	0.00268898	path:bta05162	Measles
280712	ENSBTAG00000005280	ADA	1.25329	0.00235472	path:bta01100	Metabolic pathways
281152	ENSBTAG00000015980	FASN	-3.23104	0.0013899	path:bta01100	Metabolic pathways
281210	ENSBTAG00000043553	GPX3	2.06702	0.00111786	path:bta01100	Metabolic pathways
281409	ENSBTAG00000002052	PLOD1	-1.04146	0.00352094	path:bta01100	Metabolic pathways
281810	ENSBTAG00000015038	HADHA	1.51678	1.5e-05	path:bta01100	Metabolic pathways
282290	ENSBTAG00000004871	NDUFV2	1.13707	0.00251189	path:bta01100	Metabolic pathways
287012	ENSBTAG00000053107	COX5B	1.12625	0.000590362	path:bta01100	Metabolic pathways
327665	ENSBTAG00000005907	NDUFB6	0.997677	0.00262896	path:bta01100	Metabolic pathways
327717	ENSBTAG00000021491	NDUFV3	1.40515	0.000201535	path:bta01100	Metabolic pathways
444878	ENSBTAG00000017267	COX5A	1.12098	0.000326417	path:bta01100	Metabolic pathways
505060	ENSBTAG00000001992	CYP51A1	-1.69733	0.000612111	path:bta01100	Metabolic pathways
506001	ENSBTAG00000012721	HOGA1	-1.45092	0.00353708	path:bta01100	Metabolic pathways
506537	ENSBTAG00000004422	ALG14	1.45198	1.03e-05	path:bta01100	Metabolic pathways
506802	ENSBTAG00000015248	PLA2G16	0.998935	0.000730284	path:bta01100	Metabolic pathways
507188	ENSBTAG00000015254	GLB1	1.03832	0.00182002	path:bta01100	Metabolic pathways
507210	ENSBTAG00000002189	ALG1	1.14151	0.00116414	path:bta01100	Metabolic pathways
507939	ENSBTAG00000005191	RPN1	0.944762	0.00314268	path:bta01100	Metabolic pathways
509745	ENSBTAG00000003535	DPM3	1.41476	0.00047877	path:bta01100	Metabolic pathways
514745	ENSBTAG00000016465	DHCR7	-2.21826	0.000688832	path:bta01100	Metabolic pathways
514759	ENSBTAG00000011832	ALDH18A1	1.25206	0.000401791	path:bta01100	Metabolic pathways
515614	ENSBTAG00000005364	HMBS	0.996737	0.00225775	path:bta01100	Metabolic pathways
515696	ENSBTAG00000007332	ATP5MG	0.998085	0.000758001	path:bta01100	Metabolic pathways
522515	ENSBTAG00000009984	SGPL1	1.2056	0.000406836	path:bta01100	Metabolic pathways
532645	ENSBTAG00000003586	MAN1A2	-1.94472	0.000455593	path:bta01100	Metabolic pathways
534231	ENSBTAG00000014648	RPN2	0.971631	0.00233273	path:bta01100	Metabolic pathways
539556	ENSBTAG00000000494	PDE4D	-2.73869	0.000912569	path:bta01100	Metabolic pathways
613653	ENSBTAG00000013776	ITPA	0.999824	0.000361219	path:bta01100	Metabolic pathways
408016	ENSBTAG00000015874	CASP3	1.20704	0.00268898	path:bta05206	MicroRNAs in cancer
616317	ENSBTAG00000013761	STMN1	1.8519	1.35e-05	path:bta05206	MicroRNAs in cancer
281370	ENSBTAG00000017246	UBB	1.1696	0.000661712	path:bta04137	Mitophagy - animal
282419	ENSBTAG00000012341	CSNK2A1	1.06587	0.000804678	path:bta04137	Mitophagy - animal
539556	ENSBTAG00000000494	PDE4D	-2.73869	0.000912569	path:bta05032	Morphine addiction
540982	ENSBTAG00000030566	GLE1	1.13091	0.00272947	path:bta03015	mRNA surveillance pathway
613356	ENSBTAG00000026067	SH2D1A	1.51977	0.00119052	path:bta04650	Natural killer cell mediated cytotoxicity
767892	ENSBTAG00000007336	HCST	1.51381	0.00186592	path:bta04650	Natural killer cell mediated cytotoxicity
514735	ENSBTAG00000021249	LAT	1.3841	0.000761038	path:bta04650	Natural killer cell mediated cytotoxicity
408016	ENSBTAG00000015874	CASP3	1.20704	0.00268898	path:bta04650	Natural killer cell mediated cytotoxicity
282846	ENSBTAG00000020535	PYCARD	1.73677	1.05e-05	path:bta04217	Necroptosis
523847	ENSBTAG00000013882	CHMP2A	1.25182	0.000365006	path:bta04217	Necroptosis
404125	ENSBTAG00000017360	HDAC3	1.09865	0.00179422	path:bta04613	Neutrophil extracellular trap formation
282419	ENSBTAG00000012341	CSNK2A1	1.06587	0.000804678	path:bta04064	NF-kappa B signaling pathway
512242	ENSBTAG00000016864	LBP	1.57835	0.00105084	path:bta04064	NF-kappa B signaling pathway
514735	ENSBTAG00000021249	LAT	1.3841	0.000761038	path:bta04064	NF-kappa B signaling pathway
506537	ENSBTAG00000004422	ALG14	1.45198	1.03e-05	path:bta00510	N-Glycan biosynthesis
507210	ENSBTAG00000002189	ALG1	1.14151	0.00116414	path:bta00510	N-Glycan biosynthesis
507939	ENSBTAG00000005191	RPN1	0.944762	0.00314268	path:bta00510	N-Glycan biosynthesis
509745	ENSBTAG00000003535	DPM3	1.41476	0.00047877	path:bta00510	N-Glycan biosynthesis
532645	ENSBTAG00000003586	MAN1A2	-1.94472	0.000455593	path:bta00510	N-Glycan biosynthesis
534231	ENSBTAG00000014648	RPN2	0.971631	0.00233273	path:bta00510	N-Glycan biosynthesis
282846	ENSBTAG00000020535	PYCARD	1.73677	1.05e-05	path:bta04621	NOD-like receptor signaling pathway
282290	ENSBTAG00000004871	NDUFV2	1.13707	0.00251189	path:bta04932	Non-alcoholic fatty liver disease
287012	ENSBTAG00000053107	COX5B	1.12625	0.000590362	path:bta04932	Non-alcoholic fatty liver disease
327665	ENSBTAG00000005907	NDUFB6	0.997677	0.00262896	path:bta04932	Non-alcoholic fatty liver disease
327717	ENSBTAG00000021491	NDUFV3	1.40515	0.000201535	path:bta04932	Non-alcoholic fatty liver disease
408016	ENSBTAG00000015874	CASP3	1.20704	0.00268898	path:bta04932	Non-alcoholic fatty liver disease
444878	ENSBTAG00000017267	COX5A	1.12098	0.000326417	path:bta04932	Non-alcoholic fatty liver disease
513080	ENSBTAG00000010934	RAE1	0.959189	0.00214423	path:bta03013	Nucleocytoplasmic transport
540982	ENSBTAG00000030566	GLE1	1.13091	0.00272947	path:bta03013	Nucleocytoplasmic transport
518880	ENSBTAG00000053583	RBX1	1.63277	5.77e-06	path:bta03420	Nucleotide excision repair
780968	ENSBTAG00000052566	ENSBTAG00000052566	1.44696	1.04e-05	path:bta03420	Nucleotide excision repair
518880	ENSBTAG00000053583	RBX1	1.63277	5.77e-06	path:bta04114	Oocyte meiosis
780968	ENSBTAG00000052566	ENSBTAG00000052566	1.44696	1.04e-05	path:bta04114	Oocyte meiosis
507188	ENSBTAG00000015254	GLB1	1.03832	0.00182002	path:bta00511	Other glycan degradation
327717	ENSBTAG00000021491	NDUFV3	1.40515	0.000201535	path:bta00190	Oxidative phosphorylation
282290	ENSBTAG00000004871	NDUFV2	1.13707	0.00251189	path:bta00190	Oxidative phosphorylation
287012	ENSBTAG00000053107	COX5B	1.12625	0.000590362	path:bta00190	Oxidative phosphorylation
444878	ENSBTAG00000017267	COX5A	1.12098	0.000326417	path:bta00190	Oxidative phosphorylation
515696	ENSBTAG00000007332	ATP5MG	0.998085	0.000758001	path:bta00190	Oxidative phosphorylation
327665	ENSBTAG00000005907	NDUFB6	0.997677	0.00262896	path:bta00190	Oxidative phosphorylation
408016	ENSBTAG00000015874	CASP3	1.20704	0.00268898	path:bta04115	p53 signaling pathway
539556	ENSBTAG00000000494	PDE4D	-2.73869	0.000912569	path:bta04928	Parathyroid hormone synthesis, secretion and action
100295973	ENSBTAG00000048485	TUBB2A	1.53285	5.92e-05	path:bta05012	Parkinson disease
281370	ENSBTAG00000017246	UBB	1.1696	0.000661712	path:bta05012	Parkinson disease
282290	ENSBTAG00000004871	NDUFV2	1.13707	0.00251189	path:bta05012	Parkinson disease
287012	ENSBTAG00000053107	COX5B	1.12625	0.000590362	path:bta05012	Parkinson disease
327665	ENSBTAG00000005907	NDUFB6	0.997677	0.00262896	path:bta05012	Parkinson disease
327717	ENSBTAG00000021491	NDUFV3	1.40515	0.000201535	path:bta05012	Parkinson disease
408016	ENSBTAG00000015874	CASP3	1.20704	0.00268898	path:bta05012	Parkinson disease
444878	ENSBTAG00000017267	COX5A	1.12098	0.000326417	path:bta05012	Parkinson disease
504244	ENSBTAG00000039992	TUBA1C	1.13853	0.00104207	path:bta05012	Parkinson disease
514237	ENSBTAG00000007685	PSMB1	0.926142	0.00268196	path:bta05012	Parkinson disease
538625	ENSBTAG00000015112	PSMD6	0.916933	0.00212337	path:bta05012	Parkinson disease
539882	ENSBTAG00000012244	TUBA1B	1.01576	0.0018099	path:bta05012	Parkinson disease
615408	ENSBTAG00000008320	SEPTIN5	-2.14331	7.37e-05	path:bta05012	Parkinson disease
408016	ENSBTAG00000015874	CASP3	1.20704	0.00268898	path:bta05200	Pathways in cancer
518880	ENSBTAG00000053583	RBX1	1.63277	5.77e-06	path:bta05200	Pathways in cancer
780968	ENSBTAG00000052566	ENSBTAG00000052566	1.44696	1.04e-05	path:bta05200	Pathways in cancer
100295973	ENSBTAG00000048485	TUBB2A	1.53285	5.92e-05	path:bta05022	Pathways of neurodegeneration - multiple diseases
281210	ENSBTAG00000043553	GPX3	2.06702	0.00111786	path:bta05022	Pathways of neurodegeneration - multiple diseases
281370	ENSBTAG00000017246	UBB	1.1696	0.000661712	path:bta05022	Pathways of neurodegeneration - multiple diseases
281427	ENSBTAG00000048903	PRNP	-1.62141	0.0027059	path:bta05022	Pathways of neurodegeneration - multiple diseases
282290	ENSBTAG00000004871	NDUFV2	1.13707	0.00251189	path:bta05022	Pathways of neurodegeneration - multiple diseases
282419	ENSBTAG00000012341	CSNK2A1	1.06587	0.000804678	path:bta05022	Pathways of neurodegeneration - multiple diseases
287012	ENSBTAG00000053107	COX5B	1.12625	0.000590362	path:bta05022	Pathways of neurodegeneration - multiple diseases
327665	ENSBTAG00000005907	NDUFB6	0.997677	0.00262896	path:bta05022	Pathways of neurodegeneration - multiple diseases
327717	ENSBTAG00000021491	NDUFV3	1.40515	0.000201535	path:bta05022	Pathways of neurodegeneration - multiple diseases
408016	ENSBTAG00000015874	CASP3	1.20704	0.00268898	path:bta05022	Pathways of neurodegeneration - multiple diseases
444878	ENSBTAG00000017267	COX5A	1.12098	0.000326417	path:bta05022	Pathways of neurodegeneration - multiple diseases
504244	ENSBTAG00000039992	TUBA1C	1.13853	0.00104207	path:bta05022	Pathways of neurodegeneration - multiple diseases
514237	ENSBTAG00000007685	PSMB1	0.926142	0.00268196	path:bta05022	Pathways of neurodegeneration - multiple diseases
538625	ENSBTAG00000015112	PSMD6	0.916933	0.00212337	path:bta05022	Pathways of neurodegeneration - multiple diseases
538903	ENSBTAG00000015804	SIGMAR1	-1.19928	0.00320507	path:bta05022	Pathways of neurodegeneration - multiple diseases
539882	ENSBTAG00000012244	TUBA1B	1.01576	0.0018099	path:bta05022	Pathways of neurodegeneration - multiple diseases
615408	ENSBTAG00000008320	SEPTIN5	-2.14331	7.37e-05	path:bta05022	Pathways of neurodegeneration - multiple diseases
282419	ENSBTAG00000012341	CSNK2A1	1.06587	0.000804678	path:bta05235	PD-L1 expression and PD-1 checkpoint pathway in cancer
514735	ENSBTAG00000021249	LAT	1.3841	0.000761038	path:bta05235	PD-L1 expression and PD-1 checkpoint pathway in cancer
508609	ENSBTAG00000007510	PXMP2	1.26558	5.22e-05	path:bta04146	Peroxisome
282846	ENSBTAG00000020535	PYCARD	1.73677	1.05e-05	path:bta05133	Pertussis
408016	ENSBTAG00000015874	CASP3	1.20704	0.00268898	path:bta05133	Pertussis
509968	ENSBTAG00000011193	C1QC	1.34521	0.000951284	path:bta05133	Pertussis
617435	ENSBTAG00000011196	C1QB	1.32687	0.000761299	path:bta05133	Pertussis
100295973	ENSBTAG00000048485	TUBB2A	1.53285	5.92e-05	path:bta04145	Phagosome
504244	ENSBTAG00000039992	TUBA1C	1.13853	0.00104207	path:bta04145	Phagosome
516259	ENSBTAG00000000421	EEA1	-1.65303	0.00179244	path:bta04145	Phagosome
539882	ENSBTAG00000012244	TUBA1B	1.01576	0.0018099	path:bta04145	Phagosome
408016	ENSBTAG00000015874	CASP3	1.20704	0.00268898	path:bta01524	Platinum drug resistance
520925	ENSBTAG00000008936	ABCC2	0.972099	0.00337121	path:bta01524	Platinum drug resistance
515614	ENSBTAG00000005364	HMBS	0.996737	0.00225775	path:bta00860	Porphyrin metabolism
280712	ENSBTAG00000005280	ADA	1.25329	0.00235472	path:bta05340	Primary immunodeficiency
508633	ENSBTAG00000008956	CD8B	1.87515	0.00247825	path:bta05340	Primary immunodeficiency
100295973	ENSBTAG00000048485	TUBB2A	1.53285	5.92e-05	path:bta05020	Prion disease
281427	ENSBTAG00000048903	PRNP	-1.62141	0.0027059	path:bta05020	Prion disease
282290	ENSBTAG00000004871	NDUFV2	1.13707	0.00251189	path:bta05020	Prion disease
282419	ENSBTAG00000012341	CSNK2A1	1.06587	0.000804678	path:bta05020	Prion disease
287012	ENSBTAG00000053107	COX5B	1.12625	0.000590362	path:bta05020	Prion disease
327665	ENSBTAG00000005907	NDUFB6	0.997677	0.00262896	path:bta05020	Prion disease
327717	ENSBTAG00000021491	NDUFV3	1.40515	0.000201535	path:bta05020	Prion disease
408016	ENSBTAG00000015874	CASP3	1.20704	0.00268898	path:bta05020	Prion disease
444878	ENSBTAG00000017267	COX5A	1.12098	0.000326417	path:bta05020	Prion disease
504244	ENSBTAG00000039992	TUBA1C	1.13853	0.00104207	path:bta05020	Prion disease
509968	ENSBTAG00000011193	C1QC	1.34521	0.000951284	path:bta05020	Prion disease
514237	ENSBTAG00000007685	PSMB1	0.926142	0.00268196	path:bta05020	Prion disease
538625	ENSBTAG00000015112	PSMD6	0.916933	0.00212337	path:bta05020	Prion disease
539882	ENSBTAG00000012244	TUBA1B	1.01576	0.0018099	path:bta05020	Prion disease
617435	ENSBTAG00000011196	C1QB	1.32687	0.000761299	path:bta05020	Prion disease
281810	ENSBTAG00000015038	HADHA	1.51678	1.5e-05	path:bta00640	Propanoate metabolism
514237	ENSBTAG00000007685	PSMB1	0.926142	0.00268196	path:bta03050	Proteasome
538625	ENSBTAG00000015112	PSMD6	0.916933	0.00212337	path:bta03050	Proteasome
767917	ENSBTAG00000014146	SPCS3	1.3554	0.00137119	path:bta03060	Protein export
518880	ENSBTAG00000053583	RBX1	1.63277	5.77e-06	path:bta04141	Protein processing in endoplasmic reticulum
780968	ENSBTAG00000052566	LOC780968	1.44696	1.04e-05	path:bta04141	Protein processing in endoplasmic reticulum
613927	ENSBTAG00000001928	PDIA6	1.23867	0.000309192	path:bta04141	Protein processing in endoplasmic reticulum
540371	ENSBTAG00000003536	MARCHF6	1.17618	0.00328378	path:bta04141	Protein processing in endoplasmic reticulum
534231	ENSBTAG00000014648	RPN2	0.971631	0.00233273	path:bta04141	Protein processing in endoplasmic reticulum
507939	ENSBTAG00000005191	RPN1	0.944762	0.00314268	path:bta04141	Protein processing in endoplasmic reticulum
532645	ENSBTAG00000003586	MAN1A2	-1.94472	0.000455593	path:bta04141	Protein processing in endoplasmic reticulum
408016	ENSBTAG00000015874	CASP3	1.20704	0.00268898	path:bta05205	Proteoglycans in cancer
280712	ENSBTAG00000005280	ADA	1.25329	0.00235472	path:bta00230	Purine metabolism
539556	ENSBTAG00000000494	PDE4D	-2.73869	0.000912569	path:bta00230	Purine metabolism
613653	ENSBTAG00000013776	ITPA	0.999824	0.000361219	path:bta00230	Purine metabolism
506769	ENSBTAG00000000641	SKAP1	1.73022	0.000815173	path:bta04015	Rap1 signaling pathway
514735	ENSBTAG00000021249	LAT	1.3841	0.000761038	path:bta04015	Rap1 signaling pathway
506802	ENSBTAG00000015248	PLA2G16	0.998935	0.000730284	path:bta04014	Ras signaling pathway
514735	ENSBTAG00000021249	LAT	1.3841	0.000761038	path:bta04014	Ras signaling pathway
506802	ENSBTAG00000015248	PLA2G16	0.998935	0.000730284	path:bta04923	Regulation of lipolysis in adipocytes
518880	ENSBTAG00000053583	RBX1	1.63277	5.77e-06	path:bta05211	Renal cell carcinoma
780968	ENSBTAG00000052566	ENSBTAG00000052566	1.44696	1.04e-05	path:bta05211	Renal cell carcinoma
282290	ENSBTAG00000004871	NDUFV2	1.13707	0.00251189	path:bta04723	Retrograde endocannabinoid signaling
327665	ENSBTAG00000005907	NDUFB6	0.997677	0.00262896	path:bta04723	Retrograde endocannabinoid signaling
327717	ENSBTAG00000021491	NDUFV3	1.40515	0.000201535	path:bta04723	Retrograde endocannabinoid signaling
326588	ENSBTAG00000005620	RPS3	1.40397	5.14e-05	path:bta03010	Ribosome
510058	ENSBTAG00000021720	MRPL27	1.35578	9.9e-05	path:bta03010	Ribosome
506297	ENSBTAG00000021093	RPS16	1.25811	0.000429253	path:bta03010	Ribosome
506229	ENSBTAG00000015989	RPS5	1.19993	0.000401361	path:bta03010	Ribosome
507168	ENSBTAG00000046394	RPL23A	0.970356	0.00141376	path:bta03010	Ribosome
515990	ENSBTAG00000053687	MRPL11	0.956868	0.00233925	path:bta03010	Ribosome
532203	ENSBTAG00000001520	MRPL24	0.952578	0.00183218	path:bta03010	Ribosome
360191	ENSBTAG00000020633	NOB1	1.7495	7.19e-06	path:bta03008	Ribosome biogenesis in eukaryotes
282419	ENSBTAG00000012341	CSNK2A1	1.06587	0.000804678	path:bta03008	Ribosome biogenesis in eukaryotes
507369	ENSBTAG00000003849	GNL2	0.977667	0.0025908	path:bta03008	Ribosome biogenesis in eukaryotes
515001	ENSBTAG00000016747	NAT10	0.959637	0.00218088	path:bta03008	Ribosome biogenesis in eukaryotes
508877	ENSBTAG00000008909	PNPT1	-1.60323	0.00321607	path:bta03018	RNA degradation
534232	ENSBTAG00000004820	POLR2F	1.2026	0.000276272	path:bta03020	RNA polymerase
100295973	ENSBTAG00000048485	TUBB2A	1.53285	5.92e-05	path:bta05132	Salmonella infection
282846	ENSBTAG00000020535	PYCARD	1.73677	1.05e-05	path:bta05132	Salmonella infection
326588	ENSBTAG00000005620	RPS3	1.40397	5.14e-05	path:bta05132	Salmonella infection
408016	ENSBTAG00000015874	CASP3	1.20704	0.00268898	path:bta05132	Salmonella infection
504244	ENSBTAG00000039992	TUBA1C	1.13853	0.00104207	path:bta05132	Salmonella infection
510197	ENSBTAG00000004203	VPS33A	1.30428	0.000172456	path:bta05132	Salmonella infection
539882	ENSBTAG00000012244	TUBA1B	1.01576	0.0018099	path:bta05132	Salmonella infection
408016	ENSBTAG00000015874	CASP3	1.20704	0.00268898	path:bta04726	Serotonergic synapse
503584	ENSBTAG00000046470	ONECUT1	-1.74732	0.0017495	path:bta04550	Signaling pathways regulating pluripotency of stem cells
408016	ENSBTAG00000015874	CASP3	1.20704	0.00268898	path:bta05222	Small cell lung cancer
507188	ENSBTAG00000015254	GLB1	1.03832	0.00182002	path:bta00600	Sphingolipid metabolism
522515	ENSBTAG00000009984	SGPL1	1.2056	0.000406836	path:bta00600	Sphingolipid metabolism
522515	ENSBTAG00000009984	SGPL1	1.2056	0.000406836	path:bta04071	Sphingolipid signaling pathway
514237	ENSBTAG00000007685	PSMB1	0.926142	0.00268196	path:bta05017	Spinocerebellar ataxia
538625	ENSBTAG00000015112	PSMD6	0.916933	0.00212337	path:bta05017	Spinocerebellar ataxia
526536	ENSBTAG00000008472	CRNKL1	1.09468	0.00056264	path:bta03040	Spliceosome
536093	ENSBTAG00000008339	DHX8	1.62636	5.93e-06	path:bta03040	Spliceosome
574400	ENSBTAG00000009795	SF3B5	1.41973	0.00061361	path:bta03040	Spliceosome
509968	ENSBTAG00000011193	C1QC	1.34521	0.000951284	path:bta05150	Staphylococcus aureus infection
617435	ENSBTAG00000011196	C1QB	1.32687	0.000761299	path:bta05150	Staphylococcus aureus infection
505060	ENSBTAG00000001992	CYP51A1	-1.69733	0.000612111	path:bta00100	Steroid biosynthesis
514745	ENSBTAG00000016465	DHCR7	-2.21826	0.000688832	path:bta00100	Steroid biosynthesis
509968	ENSBTAG00000011193	C1QC	1.34521	0.000951284	path:bta05322	Systemic lupus erythematosus
617435	ENSBTAG00000011196	C1QB	1.32687	0.000761299	path:bta05322	Systemic lupus erythematosus
508633	ENSBTAG00000008956	CD8B	1.87515	0.00247825	path:bta04660	T cell receptor signaling pathway
514735	ENSBTAG00000021249	LAT	1.3841	0.000761038	path:bta04660	T cell receptor signaling pathway
518880	ENSBTAG00000053583	RBX1	1.63277	5.77e-06	path:bta04350	TGF-beta signaling pathway
780968	ENSBTAG00000052566	ENSBTAG00000052566	1.44696	1.04e-05	path:bta04350	TGF-beta signaling pathway
514735	ENSBTAG00000021249	LAT	1.3841	0.000761038	path:bta04658	Th1 and Th2 cell differentiation
514735	ENSBTAG00000021249	LAT	1.3841	0.000761038	path:bta04659	Th17 cell differentiation
327717	ENSBTAG00000021491	NDUFV3	1.40515	0.000201535	path:bta04714	Thermogenesis
282290	ENSBTAG00000004871	NDUFV2	1.13707	0.00251189	path:bta04714	Thermogenesis
287012	ENSBTAG00000053107	COX5B	1.12625	0.000590362	path:bta04714	Thermogenesis
444878	ENSBTAG00000017267	COX5A	1.12098	0.000326417	path:bta04714	Thermogenesis
515696	ENSBTAG00000007332	ATP5MG	0.998085	0.000758001	path:bta04714	Thermogenesis
327665	ENSBTAG00000005907	NDUFB6	0.997677	0.00262896	path:bta04714	Thermogenesis
768048	ENSBTAG00000000808	COX14	0.946788	0.00286813	path:bta04714	Thermogenesis
514925	ENSBTAG00000014517	KLB	-1.40594	0.00288234	path:bta04714	Thermogenesis
404125	ENSBTAG00000017360	HDAC3	1.09865	0.00179422	path:bta04919	Thyroid hormone signaling pathway
281210	ENSBTAG00000043553	GPX3	2.06702	0.00111786	path:bta04918	Thyroid hormone synthesis
504244	ENSBTAG00000039992	TUBA1C	1.13853	0.00104207	path:bta04530	Tight junction
539882	ENSBTAG00000012244	TUBA1B	1.01576	0.0018099	path:bta04530	Tight junction
408016	ENSBTAG00000015874	CASP3	1.20704	0.00268898	path:bta04668	TNF signaling pathway
521987	ENSBTAG00000015727	IFI47	2.19444	0.000794048	path:bta04668	TNF signaling pathway
512242	ENSBTAG00000016864	LBP	1.57835	0.00105084	path:bta04620	Toll-like receptor signaling pathway
408016	ENSBTAG00000015874	CASP3	1.20704	0.00268898	path:bta05145	Toxoplasmosis
281810	ENSBTAG00000015038	HADHA	1.51678	1.5e-05	path:bta00380	Tryptophan metabolism
408016	ENSBTAG00000015874	CASP3	1.20704	0.00268898	path:bta05152	Tuberculosis
512242	ENSBTAG00000016864	LBP	1.57835	0.00105084	path:bta05152	Tuberculosis
516259	ENSBTAG00000000421	EEA1	-1.65303	0.00179244	path:bta05152	Tuberculosis
281370	ENSBTAG00000017246	UBB	1.1696	0.000661712	path:bta04120	Ubiquitin mediated proteolysis
518880	ENSBTAG00000053583	RBX1	1.63277	5.77e-06	path:bta04120	Ubiquitin mediated proteolysis
780968	ENSBTAG00000052566	ENSBTAG00000052566	1.44696	1.04e-05	path:bta04120	Ubiquitin mediated proteolysis
281810	ENSBTAG00000015038	HADHA	1.51678	1.5e-05	path:bta00280	Valine, leucine and isoleucine degradation
506537	ENSBTAG00000004422	ALG14	1.45198	1.03e-05	path:bta00513	Various types of N-glycan biosynthesis
507210	ENSBTAG00000002189	ALG1	1.14151	0.00116414	path:bta00513	Various types of N-glycan biosynthesis
507939	ENSBTAG00000005191	RPN1	0.944762	0.00314268	path:bta00513	Various types of N-glycan biosynthesis
532645	ENSBTAG00000003586	MAN1A2	-1.94472	0.000455593	path:bta00513	Various types of N-glycan biosynthesis
534231	ENSBTAG00000014648	RPN2	0.971631	0.00233273	path:bta00513	Various types of N-glycan biosynthesis
530059	ENSBTAG00000024470	SH2D2A	1.7237	0.000405549	path:bta04370	VEGF signaling pathway
404125	ENSBTAG00000017360	HDAC3	1.09865	0.00179422	path:bta05203	Viral carcinogenesis
408016	ENSBTAG00000015874	CASP3	1.20704	0.00268898	path:bta05203	Viral carcinogenesis
533251	ENSBTAG00000006656	RANBP1	1.05686	0.00317724	path:bta05203	Viral carcinogenesis
408016	ENSBTAG00000015874	CASP3	1.20704	0.00268898	path:bta05416	Viral myocarditis
513433	ENSBTAG00000017027	MMACHC	1.12793	0.000291565	path:bta04977	Vitamin digestion and absorption
282419	ENSBTAG00000012341	CSNK2A1	1.06587	0.000804678	path:bta04310	Wnt signaling pathway
518880	ENSBTAG00000053583	RBX1	1.63277	5.77e-06	path:bta04310	Wnt signaling pathway
780968	ENSBTAG00000052566	ENSBTAG00000052566	1.44696	1.04e-05	path:bta04310	Wnt signaling pathway
282846	ENSBTAG00000020535	PYCARD	1.73677	1.05e-05	path:bta05135	Yersinia infection
508633	ENSBTAG00000008956	CD8B	1.87515	0.00247825	path:bta05135	Yersinia infection
514735	ENSBTAG00000021249	LAT	1.3841	0.000761038	path:bta05135	Yersinia infection
